# Supplementary material for: Phase II trial of sodium phenylbutyrate and taurursodiol in Wolfram syndrome
Source: J Clin Invest. 2026 May 15;136(10):e198519. doi: 10.1172/JCI198519 (PMC13178640; doi:10.1172/JCI198519)
Supplement: Supporting data values [file jci-136-198519-s097.xlsx]

## Sheet: Fig 1A
Participant	C-Peptide (min*ng/mL) AUC (0–120 min)
	Baseline	Week 24	Week 48
1	13.35	6.9	18.65
2	54.15	60.03	78.23
3	69.97	116.26	197.68
4	34.28	28.44	44.7
5	86.53	143.7	136.88
6	35.55	41.69	37.98
7	61.65	75.48	71.77
8	36.77	82.98	118.48
9	102.45	89.33	128.8
10	46	143.73	52.27
11	71.65	45.41
12	397.52	221.4	209.12
Per Protocol Mean	55.67	75.81	88.54
Per Protocol 95% CI Lower Bound	38.22	45.45	48.76
Per Protocol 95% CI Upper Bound	73.11	106.17	128.32
ITT Mean	84.16	87.95	99.5
ITT 95% CI Lower Bound	19.51	49.7	56.46
ITT 95% CI Upper Bound	148.8	126.19	142.55

## Sheet: Fig 1B
MMTT Timepoint (min)	Per Protocol Mean (95% CI) C-Peptide (ng/mL)				MMTT Timepoint (min)	ITT Mean (95% CI) C-Peptide (ng/mL)
	Baseline n=11	Week 24 n=11	Week 48 n=10			Baseline N=12	Week 24 N=12	Week 48 N=11
-10	0.369 (0.231, 0.508)	0.372 (0.193, 0.550)	0.322 (0.138, 0.506)		-10	0.470 (0.215, 0.725)	0.612 (0.059, 1.166)	0.741 (-0.207, 1.689)
0	0.357 (0.223, 0.491)	0.365 (0.180, 0.549)	0.309 (0.102, 0.515)		0	0.468 (0.196, 0.741)	0.611 (0.044, 1.178)	0.720 (-0.216, 1.657)
15	0.498 (0.351, 0.645)	0.657 (0.309, 1.005)	0.575 (0.355, 0.795)		15	0.634 (0.307, 0.961)	0.889 (0.290, 1.488)	1.005 (0.028, 1.982)
30	0.619 (0.441, 0.797)	0.825 (0.463, 1.188)	0.765 (0.484, 1.046)		30	0.823 (0.347, 1.298)	1.100 (0.413, 1.787)	1.257 (0.132, 2.382)
60	0.858 (0.603, 1.114)	1.095 (0.658, 1.531)	1.177 (0.712, 1.642)		60	1.244 (0.364, 2.124)	1.519 (0.505, 2.533)	1.748 (0.410, 3.087)
90	1.060 (0.689, 1.431)	1.234 (0.717, 1.750)	1.398 (0.809, 1.987)		90	1.555 (0.415, 2.695)	1.633 (0.638, 2.629)	1.919 (0.645, 3.193)
120	1.098 (0.744, 1.452)	1.188 (0.655, 1.722)	1.307 (0.735, 1.879)		120	1.648 (0.397, 2.898)	1.554 (0.616, 2.492)	1.773 (0.617, 2.929)
180	1.065 (0.606, 1.523)	0.919 (0.476, 1.362)	0.935 (0.562, 1.308)		180	1.334 (0.611, 2.057)	1.162 (0.495, 1.829)	1.297 (0.424, 2.170)
240	0.853 (0.482, 1.223)	0.707 (0.381, 1.033)	0.759 (0.434, 1.084)		240	1.023 (0.521, 1.524)	0.885 (0.396, 1.374)	1.020 (0.371, 1.669)

## Sheet: Fig 1C
Participant	HbA1c
	Baseline	Week 24	Week 48
1	0.08	0.084	0.086
2	0.079	0.077	0.074
3	0.073	0.068	0.057
4	0.063	0.064	0.064
5	0.063	0.061	0.063
6	0.066	0.064	0.062
7	0.07	0.065	0.061
8	0.08	0.07	0.069
9	0.073	0.078	0.067
10	0.065	0.066	0.069
11	0.071	0.068
12	0.055	0.062	0.067
Per Protocol Mean	0.071	0.07	0.0672
Per Protocol 95% CI Lower Bound	0.0668	0.0648	0.0613
Per Protocol 95% CI Upper Bound	0.0756	0.0743	0.0731
ITT Mean	0.0698	0.0689	0.0672
ITT 95% CI Lower Bound	0.0649	0.0644	0.062
ITT 95% CI Upper Bound	0.0748	0.0735	0.0724

## Sheet: Fig 1D
Participant	Time in Target Range
	Baseline	Week 24	Week 48
1	0.68	0.53	0.41
2	0.59	0.72	0.64
3	0.55	0.66	0.86
4	0.87	0.87	0.82
5	0.84	0.78	0.86
6	0.52	0.79	0.81
7	0.58	0.7	0.78
8	0.36	0.51	0.67
9	0.39	0.26	0.43
10	0.76	0.84	0.82
11	0.59	0.7
12	0.96	0.95	0.87
Per Protocol Mean	0.6118	0.6691	0.71
Per Protocol 95% CI Lower Bound	0.501	0.5502	0.5886
Per Protocol 95% CI Upper Bound	0.7226	0.788	0.8314
ITT Mean	0.6408	0.6925	0.7245
ITT 95% CI Lower Bound	0.5222	0.5736	0.6117
ITT 95% CI Upper Bound	0.7594	0.8114	0.8374

## Sheet: Fig 1E
Participant	BCVA (LogMAR)
	Baseline	Week 24	Week 48
1	2.3	2.3	2
2	2	2.3	2.3
3	0.88	0.7	0.65
4	0.65	0.6	0.6
5	0.5	0.48	0.6
6	2.3	1.82	1.82
7	0.5	0.7	0.7
8	1.4	1.2	1.17
9	1	1	0.87
10	0.18	0.18	0.18
11	1.6	1.6
12	0.3	0.3	0.18
Per Protocol Mean	1.21	1.17	1.09
Per Protocol 95% CI Lower Bound	0.7	0.68	0.58
Per Protocol 95% CI Upper Bound	1.72	1.67	1.6
ITT Mean	1.13	1.1	1.01
ITT 95% CI Lower Bound	0.65	0.62	0.52
ITT 95% CI Upper Bound	1.62	1.57	1.49
